# Supplementary material for: Radiotherapy Plan Quality Assurance in NRG Oncology Trials for Brain and Head/Neck Cancers: An AI-Enhanced Knowledge-Based Approach
Source: Cancers (Basel). 2024 May 25;16(11):2007. doi: 10.3390/cancers16112007 (PMC11171017; doi:10.3390/cancers16112007)
Supplement: Supplementary file 1 [file cancers-16-02007-s001.zip]

Archive with 1 entries (1 files):
- cancers-2973047-supplementary.pdf
